# Supplementary material for: Nucleomorph Small RNAs in Cryptophyte and Chlorarachniophyte Algae
Source: Genome Biol Evol. 2019 Apr 5;11(4):1117–34. doi: 10.1093/gbe/evz064 (PMC6461891; doi:10.1093/gbe/evz064)
Supplement: Supplementary Data [file evz064_supp.zip]

Archive with 4 entries (4 files):
- Suppl_legends-R1.doc
- Suppl_Table6-R1.xls
- Supplementary_data1.doc
- Supplementary_Tables_and_Figures-R1.pdf
