# Supplementary material for: Nucleomorph Small RNAs in Cryptophyte and Chlorarachniophyte Algae
Source: Genome Biol Evol. 2019 Apr 5;11(4):1117–34. doi: 10.1093/gbe/evz064 (PMC6461891; doi:10.1093/gbe/evz064)
Supplement: Supplementary Data [file evz064_supp.zip › Suppl_Table6-R1.xls]

## Sheet: TPM_Gt_sRNA
	Dark1	Dark2	Light1	Light2	TE_Dark	TE_Light
GtNM-R7 (snoRNA)	26216	20744	42474	69054	7562	8411
GtNM-R21 (orphan RNA)	24484	23262	38199	30884	30356	28337
GtNM-R8 (snoRNA)	12591	16717	17772	36154	3922	862
GtNM-R5 (snoRNA)	5247	6494	8588	16442	2557	672
GtNM-R11 (snoRNA)	2946	3677	4176	9665	1060	74
GtNM-R16 (orphan RNA)	2671	3185	3818	7074	3728	8959
GtNM-R9 (snoRNA)	2321	2765	6951	3876	991	366
GtNM-R6 (snoRNA)	1741	1483	2924	5126	470	124
GtNM-R20 (orphan RNA)	1734	3958	3265	7094	2380	7093
GtNM-R12 (snoRNA)	1015	1614	3935	5251	589	514
GtNM-R10 (snoRNA)	1004	1379	2735	3831	711	4961
GtNM-R3 (U4 snRNA)	850	1245	1489	3141	1299	3944
GtNM-R13 (snoRNA)	351	458	711	1303	73	189
GtNM-R15 (snoRNA)	254	490	679	982	290	189
GtNM-R17 (orphan RNA)	152	170	43	64	18	2
GtNM-R4 (U6 snRNA)	135	94	149	155	148	283
GtNM-R1 (U1 snRNA)	129	139	232	318	179	426
GtNM-R14 (snoRNA)	100	136	208	357	270	210
GtNM-R2 (U2 snRNA)	88	176	151	261	116	272
GtNM-R19 (orphan RNA)	63	30	34	43	34	33
GtNM-R18 (orphan RNA)	39	106	365	296	108	964

## Sheet: DE_Gt_sRNA
	sampleA	sampleB	logFC	logCPM	PValue	FDR
GtNM-R17 (orphan RNA)	dark	light	2.64707	10.1726	3.26463e-07	6.85572e-06
GtNM-R19 (orphan RNA)	dark	light	1.37809	8.6378	0.0145468	0.101828
GtNM-R4 (U6 snRNA)	dark	light	0.640121	10.1771	0.200398	0.650407
GtNM-R21 (orphan RNA)	dark	light	0.445554	17.93	0.247774	0.650407
GtNM-R2 (U2 snRNA)	dark	light	0.391254	10.3956	0.308091	0.718878
GtNM-R8 (snoRNA)	dark	light	0.216608	17.2936	0.487033	0.894797
GtNM-R16 (orphan RNA)	dark	light	0.196816	14.9907	0.580097	0.894797
GtNM-R20 (orphan RNA)	dark	light	0.192589	14.8921	0.640812	0.894797
GtNM-R11 (snoRNA)	dark	light	0.0604398	15.2354	0.875712	0.967892
GtNM-R1 (U1 snRNA)	dark	light	0.014483	10.65	0.970145	0.995776
GtNM-R5 (snoRNA)	dark	light	0.00155186	16.0846	0.995776	0.995776
GtNM-R3 (U4 snRNA)	dark	light	-0.0523973	13.6099	0.811198	0.946398
GtNM-R7 (snoRNA)	dark	light	-0.135944	18.1994	0.72559	0.896317
GtNM-R15 (snoRNA)	dark	light	-0.148071	12.1468	0.444867	0.894797
GtNM-R9 (snoRNA)	dark	light	-0.190409	14.981	0.68175	0.894797
GtNM-R14 (snoRNA)	dark	light	-0.193375	10.5567	0.533739	0.894797
GtNM-R6 (snoRNA)	dark	light	-0.203483	14.3643	0.599397	0.894797
GtNM-R13 (snoRNA)	dark	light	-0.249241	12.3667	0.230166	0.650407
GtNM-R10 (snoRNA)	dark	light	-0.429881	14.0069	0.0770703	0.323695
GtNM-R12 (snoRNA)	dark	light	-0.794341	14.3807	0.0305056	0.160155
GtNM-R18 (orphan RNA)	dark	light	-1.2974	10.5017	0.00578013	0.0606913
logFC; log2 fold change in RNA expression between dark and light conditions
logCPM; average log2 CPM (counts per million).
Pvalue; two-sided p value
FDR; false discovery rate

## Sheet: TPM_Bn_sRNA
	Dark1	Dark2	Dark3	Light1	Light2	Light3
BnNM-R6 (5S rRNA)	341277	283716	183130	285270	233583	484724
BnNM-R11 (orphan RNA)	173295	146299	251768	130370	169983	97621.2
BnNM-R8 (C/D box snoRNA)	156020	277023	219531	203492	275529	76096.8
BnNM-R5 (U6 snRNA)	117669	84647.2	117303	129543	103495	118109
BnNM-R3 (U4 snRNA)	87082.8	81580.6	82031.7	124343	95776.7	84618.4
BnNM-R1 (U1 snRNA)	73305.7	83218.9	77820	87563.5	78950.6	95454.2
BnNM-R2 (U2 snRNA)	13991.5	14858.1	13444.7	14713	12619	10031.8
BnNM-R13 (orphan RNA)	13174.5	14785	23716.1	8280.15	10173.4	16351.5
BnNM-R7 (tRNA-PheGAA)	8233.47	1375.33	19007.9	2487.93	288.07	3683.29
BnNM-R4 (U5 snRNA)	7117.02	4532.76	7873.27	5829.04	2172.04	2273.4
BnNM-R9 (orphan RNA)	6143.49	2936.98	0	3504.74	9094.93	5087.71
BnNM-R12 (orphan RNA)	1838.12	1152.05	955.85	348.18	1285.93	0
BnNM-R10 (orphan RNA)	852.79	2159.39	1318.22	1952.8	2711.82	0
BnNM-R14 (orphan RNA)	0	1714.85	2099.88	2302.75	4337.58	5948.95

## Sheet: DE_Bn_sRNA
	sampleA	sampleB	logFC	logCPM	PValue	FDR
BnNM-R7 (tRNA-PheGAA)	dark	light	1.97451	12.0292	0.0397381	0.193269
BnNM-R12 (orphan RNA)	dark	light	0.78439	10.3225	0.549392	0.699227
BnNM-R4 (U5 snRNA)	dark	light	0.684089	11.311	0.430148	0.614134
BnNM-R13 (orphan RNA)	dark	light	0.379265	13.9189	0.438667	0.614134
BnNM-R11 (orphan RNA)	dark	light	0.343093	16.0934	0.328991	0.583559
BnNM-R8 (C/D box snoRNA)	dark	light	0.0794378	16.1664	0.851455	0.993364
BnNM-R2 (U2 snRNA)	dark	light	-0.016346	14.5571	0.984859	1
BnNM-R5 (U6 snRNA)	dark	light	-0.334783	16.9647	0.16483	0.461523
BnNM-R1 (U1 snRNA)	dark	light	-0.340936	16.6387	0.20622	0.48118
BnNM-R10 (orphan RNA)	dark	light	-0.345022	10.5162	1	1
BnNM-R3 (U4 snRNA)	dark	light	-0.464674	16.6548	0.0414148	0.193269
BnNM-R6 (5S rRNA)	dark	light	-0.504316	18.9045	0.142016	0.461523
BnNM-R9 (orphan RNA)	dark	light	-1.02515	10.9274	0.333462	0.583559
BnNM-R14 (orphan RNA)	dark	light	-1.67351	10.5517	0.0403838	0.193269
logFC; log2 fold change in RNA expression between dark and light conditions
logCPM; average log2 CPM (counts per million).
Pvalue; two-sided p value
FDR; false discovery rate
